# Supplementary material for: A Reliable and Simple Voltammetric Method for Analysis of Brilliant Blue FCF
Source: Sensors (Basel). 2025 Oct 17;25(20):6424. doi: 10.3390/s25206424 (PMC12567795; doi:10.3390/s25206424)
Supplement: Supplementary file 1 [file sensors-25-06424-s001.zip]

Archive with 1 entries (1 files):
- sensors-3906927-supplementary.docx
